# Supplementary material for: Early Emergence of CD19-Negative Human Antibody-Secreting Cells at the Plasmablast to Plasma Cell Transition
Source: J Immunol. 2017 May 10;198(12):4618–28. doi: 10.4049/jimmunol.1501761 (PMC5458329; doi:10.4049/jimmunol.1501761)
Supplement: Data Supplement [file JI_1501761.zip]

Archive with 2 entries (2 files):
- JI_1501761_Supplemental_Material_1.pdf
- manifest.xml
